# Supplementary material for: Combining Whole-Genome Sequencing and Multimodel Phenotyping To Identify Genetic Predictors of Salmonella Virulence
Source: mSphere. 2020 Jun 10;5(3):e00293-20. doi: 10.1128/mSphere.00293-20 (PMC7289705; doi:10.1128/mSphere.00293-20)
Supplement: TABLE S1 [file mSphere.00293-20-st001.xlsx]

## Sheet: Sheet2
Gene ID	Number of high virulent strains (n=12)	Number of low virulent strains (n=7)	P-value from fisher exact test	Gene name in S. Typhimurium SL1344	Locus tag in S. Typhimurium SL1344	Accession number in S. Typhimurium SL1344	Protein size in S. Typhimurium SL1344 (a.a.)	Position on S. Typhimurium SL1344 chromosome	Gene names referring to Figure 7	UniProt function	Virulence Factor DataBase (VFDB)	BacMet Database
Run19B5-S17_seq1427	12	1	0.000257997936016511	-	SL1344_3097	CBW19196.1	394	3303097..3304281	SL1344_3097	-	-	-
Run29E3-S51_seq4347	10	0	0.000714455822814955	-	SL1344_2552A	CBW18653.1	80	2734839..2735081	SL1344_2552A	-	-	-
Run19A4-S4_seq2884	12	2	0.00180598555211558	-	SL1344_1071	CBW17167.1	368	1179255..1180361	SL1344_1071	ECOLI Uncharacterized oxidoreductase YjhC	-	-
Run19A4-S4_seq2885	12	2	0.00180598555211558	-	SL1344_1070	CBW17166.1	426	1177964..1179244	SL1344_1070	ECOLI Putative metabolite transport protein YjhB	-	-
Run19A4-S4_seq2886	12	2	0.00180598555211558	-	SL1344_1069	CBW17165.1	230	1176989..1177681	SL1344_1069	-	-	-
Run19A4-S4_seq2887	12	2	0.00180598555211558	-	SL1344_1068	CBW17164.1	386	1175783..1176943	SL1344_1068	SALPB N-acetylneuraminate epimerase	-	-
Run19A4-S4_seq2888	12	2	0.00180598555211558	-	SL1344_1067	CBW17163.1	226	1174597..1175277	SL1344_1067	SALTI Putative N-acetylmannosamine-6-phosphate 2-epimerase	-	-
Run19A4-S4_seq2889	12	2	0.00180598555211558	-	SL1344_1066	CBW17162.1	498	1172764..1174260	SL1344_1066	-	-	-
Run19A4-S4_seq736	12	2	0.00180598555211558	pagO	SL1344_1793	CBW17887.1	304	1917075..1917989	pagO	SALTY Protein PagO	-	-
Run19A4-S4_seq737	12	2	0.00180598555211558	-	SL1344_1794	CBW17888.1	52	1918122..1918280	SL1344_1794	-	-	-
Run19A4-S4_seq738	12	2	0.00180598555211558	-	SL1344_1795	CBW17889.1	204	1918290..1918904	SL1344_1795	-	-	-
Run27D4-S40_seq1805	12	2	0.00180598555211558	-	-	-	-	-	WP_001527936	-	-	-
Run27D4-S40_seq1806	12	2	0.00180598555211558	-	SL1344_3094	CBW19193.1	280	3299429..3300271	SL1344_3094	-	-	-
Run27D4-S40_seq1807	12	2	0.00180598555211558	-	SL1344_3093	CBW19192.1	175	3298878..3299405	SL1344_3093	-	-	-
Run27D4-S40_seq1808	12	2	0.00180598555211558	-	SL1344_3092	CBW19191.1	441	3297528..3298853	SL1344_3092	-	-	-
Run27D4-S40_seq1809	12	2	0.00180598555211558	-	SL1344_3091	CBW19190.1	144	3297083..3297517	SL1344_3091	SALTY Virulence protein STM3117	-	-
Run19A4-S4_seq3491	2	6	0.00627133444470905	-	-	-	-	-	ECOLI_yfgI	ECOLI Uncharacterized protein YfgI	-	-
Run19A4-S4_seq3492	2	6	0.00627133444470905	-	-	-	-	-	ECOLI_yfgH	ECOLI Uncharacterized lipoprotein YfgH	-	-
Run19A4-S4_seq4189	2	6	0.00627133444470905	-	-	-	-	-	WP_024152530	-	-	-
Run19A4-S4_seq2890	12	3	0.00902992776057792	-	SL1344_1065	CBW17161.1	293	1171598..1172479	SL1344_1065	HAEIN Uncharacterized HTH-type transcriptional regulator HI 0143	-	-
Run29E1-S49_seq3513	0	4	0.00902992776057792	-	-	-	-	-	SALTY_sspH2	SALTY E3 ubiquitin-protein ligase SspH2	VFG021026(gi:197247576) (sspH2) leucine-rich repeat protein [TTSS-2 translocated effectors (CVF035)] [Salmonella enterica subsp. enterica serovar Agona str. SL483]	-
Run30G10-S82_seq1017	0	4	0.00902992776057792	-	-	-	-	-	EAM1087846	-	-	-
Run34F7-S67_seq2209	0	4	0.00902992776057792	-	-	-	-	-	WP_001027752	-	-	-
Set13bG8-S32_seq1843	0	4	0.00902992776057792	-	-	-	-	-	VIBRIO_rmlC	SHIFL dTDP-4-dehydrorhamnose 3,5-epimerase	VFG007663(gi:37678487) (rmlC) dTDP-6-deoxy-D-xylo-4-hexulose-3,5-epimerase [Capsular polysaccharide (CVF282)] [Vibrio vulnificus YJ016]	-
Set13bG8-S32_seq1844	0	4	0.00902992776057792	-	-	-	-	-	WP_080183099	-	-	-
Set13bG8-S32_seq1845	0	4	0.00902992776057792	-	-	-	-	-	APX28199	-	-	-
Set13bG8-S32_seq1846	0	4	0.00902992776057792	-	-	-	-	-	SUF33038	-	-	-
Set13bG8-S32_seq1847	0	4	0.00902992776057792	-	-	-	-	-	SALTY_rfbN	SALTY O antigen biosynthesis rhamnosyltransferase RfbN	-	-
Run19A4-S4_seq3911	1	5	0.00954592363261094	-	-	-	-	-	AYR39608	-	-	-
Run19B5-S17_seq1428	11	2	0.00954592363261094	-	SL1344_3096	CBW19195.1	579	3301289..3303028	SL1344_3096	KLEPN Arylsulfatase	-	-
Run19C4-S28_seq4097	11	2	0.00954592363261094	frwD	SL1344_4065	CBW20154.1	117	4353395..4353748	frwD	ECOLI PTS system fructose-like EIIB component 3	-	-
Run19C4-S28_seq4098	11	2	0.00954592363261094	pflC	SL1344_4064	CBW20153.1	292	4352515..4353393	pflC	ECOLI Pyruvate formate-lyase 2-activating enzyme	-	-
Run19C4-S28_seq4099	11	2	0.00954592363261094	pflD	SL1344_4063	CBW20152.1	765	4350252..4352549	pflD	ECOLI Formate acetyltransferase 2	-	-
Run19C4-S28_seq4100	11	2	0.00954592363261094	frwB	SL1344_4062	CBW20151.1	106	4349833..4350153	frwB	SHIFL PTS system fructose-like EIIB component 2	-	-
Run19C4-S28_seq4101	11	2	0.00954592363261094	frwC	SL1344_4061	CBW20150.1	359	4348739..4349818	frwC	ECOLI Fructose-like permease IIC component 2	-	-
Run19C4-S28_seq4102	11	2	0.00954592363261094	ptsA	SL1344_4060	CBW20149.1	833	4345929..4348430	ptsA	ECOLI Multiphosphoryl transfer protein 2	-	-
Run27D4-S40_seq1199	11	2	0.00954592363261094	-	-	-	-	-	VEB58342	-	-	-
Run27D4-S40_seq3256	1	5	0.00954592363261094	-	-	-	-	-	AGF83264	-	-	-
Run29E3-S51_seq244	1	5	0.00954592363261094	-	-	-	-	-	WP_000595916	-	-	-
Run19A4-S4_seq1066	7	0	0.0174049376835755	-	SL1344_0547	CBW16646.1	550	614292..615944	-	-	-	-
Run30B7-S19_seq2954	7	0	0.0174049376835755	-	SL1344_0961	CBW17057.1	265	1068076..1068873	-	-	-	-
Run29E3-S51_seq4352	7	0	0.0174049376835755	sodCa	SL1344_0983	CBW17079.1	177	1086605..1087138	-	SALTY Superoxide dismutase [Cu-Zn] 1	VFG000463(gb|NP 460019) (sodCI) Gifsy-2 prophage: superoxide dismutase precursor (Cu-Zn) [SodCI (VF0109)] [Salmonella enterica subsp. enterica serovar Typhimurium str. LT2]	-
Run29E3-S51_seq4351	7	0	0.0174049376835755	-	SL1344_0984	CBW17080.1	231	1087228..1087923	-	LAMBD Tail tip protein L	-	-
Run37C4-S28_seq3326	7	0	0.0174049376835755	gtgE	SL1344_0995	CBW17091.1	228	1098888..1099574	-	-	-	-
Run30G10-S82_seq1092	7	0	0.0174049376835755	-	SL1344_2553	CBW18654.1	1120	2735120..2738482	-	LAMBD Tip attachment protein J	-	-
Run30G10-S82_seq1095	7	0	0.0174049376835755	-	SL1344_2556	CBW18657.1	233	2739833..2740534	-	LAMBD Tail tip protein L	-	-
Run30G10-S82_seq1096	7	0	0.0174049376835755	-	SL1344_2557	CBW18658.1	109	2740541..2740870	-	LAMBD Tail tip protein M	-	-
Run30G10-S82_seq1098	7	0	0.0174049376835755	-	SL1344_2559	CBW18660.1	105	2743940..2744257	-	-	-	-
Run30G10-S82_seq1099	7	0	0.0174049376835755	-	SL1344_2560	CBW18661.1	131	2744275..2744670	-	-	-	-
Run30G10-S82_seq1100	7	0	0.0174049376835755	-	SL1344_2561	CBW18662.1	248	2744721..2745467	-	LAMBD Tail tube protein	-	-
Run19A4-S4_seq1067	7	0	0.0174049376835755	-	-	-	-	-	-	-	-	-
Run27D4-S40_seq269	9	1	0.0197666110978804	-	SL1344_0834	CBW16931.1	561	929593..931278	-	PSEAE Electron transfer flavoprotein-ubiquinone oxidoreductase	-	-
Run27D4-S40_seq1206	9	1	0.0197666110978804	-	SL1344_1802	CBW17896.1	55	1922651..1922818	-	-	-	-
Run30B7-S19_seq1513	9	1	0.0197666110978804	-	SL1344_1806	CBW17900.1	298	1924594..1925490	-	-	-	-
Run19A4-S4_seq2685	12	4	0.0361197110423116	mutS	SL1344_2888	CBW18987.1	841	3072897..3075422	-	SALTY DNA mismatch repair protein MutS	-	-
Run19A4-S4_seq2686	12	4	0.0361197110423116	-	SL1344_2889	CBW18988.1	126	3075478..3075858	-	-	-	-
Run19A4-S4_seq2687	12	4	0.0361197110423116	-	SL1344_2890	CBW18989.1	402	3075855..3077063	-	-	-	-
Run19A4-S4_seq2688	12	4	0.0361197110423116	-	SL1344_2891	CBW18990.1	310	3077151..3078083	-	-	-	-
Run19A4-S4_seq2689	12	4	0.0361197110423116	-	SL1344_2892	CBW18991.1	498	3078125..3079621	-	HAEIN Uncharacterized permease HI 1015	-	-
Run19A4-S4_seq2690	12	4	0.0361197110423116	-	SL1344_2893	CBW18992.1	316	3079618..3080568	-	HAEIN D-erythronate dehydrogenase	-	-
Run19A4-S4_seq2691	12	4	0.0361197110423116	hyi	SL1344_2894	CBW18993.1	253	3080608..3081369	-	ECOLI 2-oxo-tetronate isomerase	-	-
Run19A4-S4_seq2692	12	4	0.0361197110423116	ygbL	SL1344_2895	CBW18994.1	212	3081374..3082012	-	ECOL6 3-oxo-tetronate 4-phosphate decarboxylase	-	-
Run19A4-S4_seq2693	12	4	0.0361197110423116	ygbK	SL1344_2896	CBW18995.1	420	3082009..3083271	-	SALTY 3-oxo-tetronate kinase	-	-
Run19A4-S4_seq2694	12	4	0.0361197110423116	ygbJ	SL1344_2897	CBW18996.1	307	3083265..3084188	-	ECOL6 L-threonate dehydrogenase	-	-
Run19A4-S4_seq2695	12	4	0.0361197110423116	ygbI	SL1344_2898	CBW18997.1	254	3084385..3085149	-	ECOLI Uncharacterized HTH-type transcriptional regulator YgbI	-	-
Run19A4-S4_seq2696	12	4	0.0361197110423116	-	SL1344_2899	CBW18998.1	134	3085168..3085572	-	ECO11 Transcriptional regulator HosA	-	-
Run19A4-S4_seq2697	12	4	0.0361197110423116	-	SL1344_2900	CBW18999.1	197	3085743..3086336	-	ECO57 Probable UbiX-like flavin prenyltransferase	-	-
Run19A4-S4_seq2698	12	4	0.0361197110423116	-	SL1344_2901	CBW19000.1	475	3086336..3087763	-	ECO57 Phenolic acid decarboxylase	-	-
Run19A4-S4_seq2699	12	4	0.0361197110423116	-	SL1344_2902	CBW19001.1	78	3087774..3088010	-	-	-	-
Run19A4-S4_seq3649	0	3	0.0361197110423116	-	-	-	-	-	-	ECOLX Colicin-E7 immunity protein	-	-
Run19A4-S4_seq3650	0	3	0.0361197110423116	-	-	-	-	-	-	ECOLX Colicin-E7 immunity protein	-	-
Run34F7-S67_seq1437	0	3	0.0361197110423116	-	-	-	-	-	-	ECOLX Copper resistance protein A	-	ECOLX Copper resistance protein A
Run34F7-S67_seq1436	0	3	0.0361197110423116	-	-	-	-	-	-	ECOLX Copper resistance protein B	-	ECOLX Copper resistance protein B
Run34F7-S67_seq1435	0	3	0.0361197110423116	-	-	-	-	-	-	ECOLX Copper resistance protein C	-	ECOLX Copper resistance protein C
Run34F7-S67_seq1434	0	3	0.0361197110423116	-	-	-	-	-	-	ECOLX Copper resistance protein D	-	ECOLX Copper resistance protein D
Run34F7-S67_seq1432	0	3	0.0361197110423116	-	-	-	-	-	-	ECOLX Probable sensor protein PcoS	-	ECOLX Probable sensor protein PcoS
Run34F7-S67_seq1433	0	3	0.0361197110423116	-	-	-	-	-	-	ECOLX Transcriptional regulatory protein PcoR	-	ECOLX Transcriptional regulatory protein PcoR
Run34F7-S67_seq1446	0	3	0.0361197110423116	-	-	-	-	-	-	SALTM Probable outer membrane lipoprotein SilC	VFG034652(gi:15800285) (ibeB) copper/silver efflux system outer membrane protein CusC [Invasion of brain endothelial cells (Ibes) (CVF429)] [Escherichia coli O157:H7 str. EDL933]	SALTM Probable outer membrane lipoprotein SilC
Run34F7-S67_seq1448	0	3	0.0361197110423116	-	-	-	-	-	-	SALTM Probable sensor kinase SilS	-	SALTM Probable sensor kinase SilS
Run34F7-S67_seq1447	0	3	0.0361197110423116	-	-	-	-	-	-	SALTM Probable transcriptional regulatory protein SilR	-	SALTM Probable transcriptional regulatory protein SilR
Run34F7-S67_seq1443	0	3	0.0361197110423116	-	-	-	-	-	-	SALTM Putative cation efflux system protein SilA	-	SALTM Putative cation efflux system protein SilA
Run34F7-S67_seq1444	0	3	0.0361197110423116	-	-	-	-	-	-	SALTM Putative membrane fusion protein SilB	-	SALTM Putative membrane fusion protein SilB
Run34F7-S67_seq1449	0	3	0.0361197110423116	-	-	-	-	-	-	SALTM Silver-binding protein SilE	-	SALTM Silver-binding protein SilE
Run34F7-S67_seq1441	0	3	0.0361197110423116	-	-	-	-	-	-	SALTM Silver exporting P-type ATPase	-	SALTM Silver exporting P-type ATPase
Set13bE1-S1_seq1660	0	3	0.0361197110423116	-	-	-	-	-	-	SALTY Secreted effector protein sopD2	VFG004005(gi:62179496) (sopD2) homologous to secreted protein sopD [TTSS-2 translocated effectors (CVF035)] [Salmonella enterica subsp. enterica serovar Choleraesuis str. SC-B67]	-
Run19A4-S4_seq1728	0	3	0.0361197110423116	-	-	-	-	-	-	-	-	-
Run19A4-S4_seq3484	0	3	0.0361197110423116	-	-	-	-	-	-	-	-	-
Run19A4-S4_seq3485	0	3	0.0361197110423116	-	-	-	-	-	-	-	-	-
Run19A4-S4_seq3633	0	3	0.0361197110423116	-	-	-	-	-	-	-	-	-
Run19A4-S4_seq3634	0	3	0.0361197110423116	-	-	-	-	-	-	-	-	-
Run19A4-S4_seq3635	0	3	0.0361197110423116	-	-	-	-	-	-	-	-	-
Run19A4-S4_seq3636	0	3	0.0361197110423116	-	-	-	-	-	-	-	-	-
Run19A4-S4_seq3644	0	3	0.0361197110423116	-	-	-	-	-	-	-	-	-
Run19A4-S4_seq3645	0	3	0.0361197110423116	-	-	-	-	-	-	-	-	-
Run19A4-S4_seq3651	0	3	0.0361197110423116	-	-	-	-	-	-	-	-	-
Run19A4-S4_seq3653	0	3	0.0361197110423116	-	-	-	-	-	-	-	-	-
Run29E1-S49_seq1151	0	3	0.0361197110423116	-	-	-	-	-	-	-	-	-
Run29E1-S49_seq3763	0	3	0.0361197110423116	-	-	-	-	-	-	-	-	-
Run29E1-S49_seq6	0	3	0.0361197110423116	-	-	-	-	-	-	-	-	-
Run29E1-S49_seq969	0	3	0.0361197110423116	-	-	-	-	-	-	-	-	-
Run30G10-S82_seq1019	0	3	0.0361197110423116	-	-	-	-	-	-	-	-	-
Run30G10-S82_seq3963	0	3	0.0361197110423116	-	-	-	-	-	-	-	-	-
Run30G10-S82_seq4669	0	3	0.0361197110423116	-	-	-	-	-	-	-	-	-
Run34F7-S67_seq1438	0	3	0.0361197110423116	-	-	-	-	-	-	-	-	-
Run34F7-S67_seq1439	0	3	0.0361197110423116	-	-	-	-	-	-	-	-	-
Run34F7-S67_seq1440	0	3	0.0361197110423116	-	-	-	-	-	-	-	-	-
Run34F7-S67_seq1442	0	3	0.0361197110423116	-	-	-	-	-	-	-	-	-
Run34F7-S67_seq1445	0	3	0.0361197110423116	-	-	-	-	-	-	-	-	-
Run34F7-S67_seq2208	0	3	0.0361197110423116	-	-	-	-	-	-	-	-	-
Run34F7-S67_seq3025	0	3	0.0361197110423116	-	-	-	-	-	-	-	-	-
Run40-G3-S23_seq3016	0	3	0.0361197110423116	-	-	-	-	-	-	-	-	-
Run40-G3-S23_seq3017	0	3	0.0361197110423116	-	-	-	-	-	-	-	-	-
Run40-G3-S23_seq3018	0	3	0.0361197110423116	-	-	-	-	-	-	-	-	-
Run40-G3-S23_seq640	0	3	0.0361197110423116	-	-	-	-	-	-	-	-	-
Run19A4-S4_seq3239	11	3	0.0379256965944273	-	SL1344_2115	CBW18211.1	111	2230832..2231167	-	-	-	-
Run19A4-S4_seq2678	11	3	0.0379256965944273	-	SL1344_2880	CBW18978.1	149	3067839..3068288	-	-	-	-
Run19B5-S17_seq1769	11	3	0.0379256965944273	-	SL1344_3560	CBW19654.1	423	3787489..3788760	-	-	-	-
Run19B5-S17_seq4038	11	3	0.0379256965944273	dgoT	SL1344_3793	CBW19884.1	445	4050526..4051863	-	ECOLI D-galactonate transporter	-	-
Run19B5-S17_seq4037	11	3	0.0379256965944273	dgoD	SL1344_3794	CBW19885.1	382	4051948..4053096	-	SALTY D-galactonate dehydratase	-	-
Run19B5-S17_seq4036	11	3	0.0379256965944273	dgoA	SL1344_3795	CBW19886.1	205	4053093..4053710	-	ECOLI 2-dehydro-3-deoxy-6-phosphogalactonate aldolase	-	-
Run19B5-S17_seq4035	11	3	0.0379256965944273	dgoK	SL1344_3796	CBW19887.1	292	4053694..4054572	-	ECOLI 2-dehydro-3-deoxygalactonokinase	-	-
Run19B5-S17_seq4034	11	3	0.0379256965944273	dgoR	SL1344_3797	CBW19888.1	229	4054569..4055258	-	ECOLI Galactonate operon transcriptional repressor	-	-
Run29E1-S49_seq337	11	3	0.0379256965944273	-	SL1344_1165	1162	452	join(1270792..1270875,1271563..1272837	-	-	-	-
Run27D4-S40_seq1335	1	4	0.0379256965944273	-	-	-	-	-	-	ECOLX Arsenical pump-driving ATPase	-	ECOLX Arsenical pump-driving ATPase
Run27D4-S40_seq1336	1	4	0.0379256965944273	-	-	-	-	-	-	ECOLX Arsenical resistance operon trans-acting repressor ArsD	-	ECOLX Arsenical resistance operon trans-acting repressor ArsD
Run19A4-S4_seq1482	1	4	0.0379256965944273	-	-	-	-	-	-	-	-	-
Run19A4-S4_seq1718	1	4	0.0379256965944273	-	-	-	-	-	-	-	-	-
Run19A4-S4_seq1719	1	4	0.0379256965944273	-	-	-	-	-	-	-	-	-
Run19A4-S4_seq1720	1	4	0.0379256965944273	-	-	-	-	-	-	-	-	-
Run19A4-S4_seq2988	11	3	0.0379256965944273	-	-	-	-	-	-	-	-	-
Run19A4-S4_seq4190	1	4	0.0379256965944273	-	-	-	-	-	-	-	-	-
Run27D4-S40_seq1333	1	4	0.0379256965944273	-	-	-	-	-	-	-	-	-
Run27D4-S40_seq1334	1	4	0.0379256965944273	-	-	-	-	-	-	-	-	-
Run27D4-S40_seq1337	1	4	0.0379256965944273	-	-	-	-	-	-	-	-	-
Run27D4-S40_seq1338	1	4	0.0379256965944273	-	-	-	-	-	-	-	-	-
Run19B5-S17_seq2658	6	0	0.0436016511867905	ybhM	SL1344_0784	CBW16882.1	235	873495..874202	-	-	-	-
Run19B5-S17_seq3443	6	0	0.0436016511867905	-	SL1344_0964	CBW17060.1	149	1069692..1070141	-	-	-	-
Run37C4-S28_seq3296	6	0	0.0436016511867905	-	SL1344_0965A	CBW17062.1	111	1071458..1071793	-	-	-	-
Run29E3-S51_seq4354	6	0	0.0436016511867905	-	SL1344_0981	CBW17077.1	110	1085560..1085892	-	LAMBD Tail tip protein M	-	-
Run29E3-S51_seq4353	6	0	0.0436016511867905	-	SL1344_0982	CBW17078.1	165	1085991..1086488	-	-	-	-
Run29E3-S51_seq4350	6	0	0.0436016511867905	-	SL1344_0985	CBW17081.1	245	1087933..1088670	-	-	-	-
Run29E3-S51_seq4348	6	0	0.0436016511867905	-	SL1344_0987	CBW17083.1	1116	1089344..1092694	-	LAMBD Tip attachment protein J	-	-
Run29E3-S51_seq4190	6	0	0.0436016511867905	-	SL1344_0993	CBW17089.1	208	1097909..1098535	-	-	-	-
Run29E3-S51_seq4325	6	0	0.0436016511867905	-	SL1344_1960	CBW18057.1	331	2065512..2066507	-	ECOLI Uncharacterized protein YdfU	-	-
Run19A4-S4_seq3302	6	0	0.0436016511867905	rfbV	SL1344_2064	CBW18160.1	333	2165334..2166335	-	SALTY Abequosyltransferase RfbV	-	-
Run19A4-S4_seq3300	6	0	0.0436016511867905	rfbJ	SL1344_2066	CBW18162.1	299	2167714..2168613	-	SALTY CDP-abequose synthase	-	-
Run30G10-S82_seq1097	6	0	0.0436016511867905	-	SL1344_2558	CBW18659.1	1031	2740873..2743968	-	-	-	-
Run30G10-S82_seq1101	6	0	0.0436016511867905	-	SL1344_2562	CBW18663.1	133	2745475..2745876	-	BPN15 Tail tube terminator protein	-	-
Run30G10-S82_seq1102	6	0	0.0436016511867905	-	SL1344_2564	CBW18665.1	192	2747164..2747742	-	BPN15 Tail completion protein	-	-
Run30G10-S82_seq1103	6	0	0.0436016511867905	-	SL1344_2565	CBW18666.1	127	2747770..2748153	-	BPN15 Head-tail joining protein	-	-
Run30G10-S82_seq1104	6	0	0.0436016511867905	-	SL1344_2566	CBW18667.1	119	2748164..2748523	-	-	-	-
Run30G10-S82_seq1105	6	0	0.0436016511867905	-	SL1344_2567	CBW18668.1	342	2748581..2749609	-	ECOL6 P21 prophage-derived major head protein	-	-
Run30G10-S82_seq1106	6	0	0.0436016511867905	-	SL1344_2568	CBW18669.1	115	2749664..2750011	-	BPP21 Head decoration protein	-	-
Run30G10-S82_seq1107	6	0	0.0436016511867905	-	SL1344_2569	CBW18670.1	482	2750024..2751472	-	BPP21 Head-tail preconnector protein GP5	-	-
Run30G10-S82_seq1108	6	0	0.0436016511867905	-	SL1344_2570	CBW18671.1	526	2751510..2753090	-	BPP21 Portal protein	-	-
Run30G10-S82_seq1109	6	0	0.0436016511867905	-	SL1344_2571	CBW18672.1	67	2753087..2753290	-	ECOL6 Lambda prophage-derived head-to-tail joining protein W	-	-
Run30G10-S82_seq1110	6	0	0.0436016511867905	-	SL1344_2572	CBW18673.1	643	2753274..2755205	-	BPP21 Terminase, large subunit gp2	-	-
Run30G10-S82_seq1111	6	0	0.0436016511867905	-	SL1344_2573	CBW18674.1	181	2755177..2755722	-	ECOL6 P21 prophage-derived terminase small subunit	-	-
Run29E3-S51_seq1274	6	0	0.0436016511867905	-	SL1344_2576	CBW18677.1	150	2757116..2757568	-	-	-	-
Run29E1-S49_seq935	6	0	0.0436016511867905	-	SL1344_2692	CBW18794.1	277	2873445..2874278	-	-	-	-
Run19A4-S4_seq3103	6	7	0.0436016511867905	-	-	-	-	-	-	-	-	-
Run19A4-S4_seq3301	6	0	0.0436016511867905	-	-	-	-	-	-	-	-	-
Run19B5-S17_seq829	6	0	0.0436016511867905	-	-	-	-	-	-	-	-	-
Run27D4-S40_seq1205	6	0	0.0436016511867905	-	-	-	-	-	-	-	-	-
Run29E3-S51_seq4349	6	0	0.0436016511867905	-	-	-	-	-	-	-	-	-
Run37C4-S28_seq3294	6	0	0.0436016511867905	-	-	-	-	-	-	-	-	-
Run19A4-S4_seq2525	10	2	0.0449114868619513	-	SL1344_2343	CBW18445.1	82	2484214..2484462	-	-	-	-
Run19B5-S17_seq3972	2	5	0.0449114868619513	-	-	-	-	-	-	SALTY Nicotinamide riboside transporter PnuC	-	-
Run19A4-S4_seq3384	2	5	0.0449114868619513	-	-	-	-	-	-	-	-	-
Run19B5-S17_seq3973	2	5	0.0449114868619513	-	-	-	-	-	-	-	-	-
Run19B5-S17_seq3974	2	5	0.0449114868619513	-	-	-	-	-	-	-	-	-

## Sheet: Sheet1
SL1344_1071	Run19A4-S4_seq2884		Run19B5-S17_seq1427				Run19A4-S4_seq2884
SL1344_1070	Run19A4-S4_seq2885		Run29E3-S51_seq4347				Run19A4-S4_seq2885
SL1344_1069	Run19A4-S4_seq2886		Run19A4-S4_seq2889				Run19A4-S4_seq2886
SL1344_1068	Run19A4-S4_seq2887		Run19A4-S4_seq2888				Run19A4-S4_seq2887
SL1344_1067	Run19A4-S4_seq2888		Run19A4-S4_seq2887				Run19A4-S4_seq2888
SL1344_1066	Run19A4-S4_seq2889		Run19A4-S4_seq2886				Run19A4-S4_seq2889
SL1344_1065	Run19A4-S4_seq2890		Run19A4-S4_seq2885				Run19A4-S4_seq2890
ECOLI_yfgI	Run19A4-S4_seq3491		Run19A4-S4_seq2884				Run19A4-S4_seq3491
ECOLI_yfgH	Run19A4-S4_seq3492		Run19A4-S4_seq736				Run19A4-S4_seq3492
AYR39608	Run19A4-S4_seq3911		Run19A4-S4_seq737				Run19A4-S4_seq3911
WP_024152530	Run19A4-S4_seq4189		Run19A4-S4_seq738				Run19A4-S4_seq4189
pagO	Run19A4-S4_seq736		Run27D4-S40_seq1809				Run19A4-S4_seq736
SL1344_1794	Run19A4-S4_seq737		Run27D4-S40_seq1808				Run19A4-S4_seq737
SL1344_1795	Run19A4-S4_seq738		Run27D4-S40_seq1807				Run19A4-S4_seq738
SL1344_3097	Run19B5-S17_seq1427		Run27D4-S40_seq1806				Run19B5-S17_seq1427
SL1344_3096	Run19B5-S17_seq1428		Run27D4-S40_seq1805				Run19B5-S17_seq1428
frwD	Run19C4-S28_seq4097		Run19A4-S4_seq3492				Run19C4-S28_seq4097
pflC	Run19C4-S28_seq4098		Run19A4-S4_seq3491				Run19C4-S28_seq4098
pflD	Run19C4-S28_seq4099		Run19A4-S4_seq4189				Run19C4-S28_seq4099
frwB	Run19C4-S28_seq4100		Run19A4-S4_seq2890				Run19C4-S28_seq4100
frwC	Run19C4-S28_seq4101		Run29E1-S49_seq3513				Run19C4-S28_seq4101
ptsA	Run19C4-S28_seq4102		Set13bG8-S32_seq1847				Run19C4-S28_seq4102
VEB58342	Run27D4-S40_seq1199		Set13bG8-S32_seq1843				Run27D4-S40_seq1199
WP_001527936	Run27D4-S40_seq1805		Run30G10-S82_seq1017				Run27D4-S40_seq1805
SL1344_3094	Run27D4-S40_seq1806		Run34F7-S67_seq2209				Run27D4-S40_seq1806
SL1344_3093	Run27D4-S40_seq1807		Set13bG8-S32_seq1844				Run27D4-S40_seq1807
SL1344_3092	Run27D4-S40_seq1808		Set13bG8-S32_seq1845				Run27D4-S40_seq1808
SL1344_3091	Run27D4-S40_seq1809		Set13bG8-S32_seq1846				Run27D4-S40_seq1809
AGF83264	Run27D4-S40_seq3256		Run19B5-S17_seq1428				Run27D4-S40_seq3256
SALTY_sspH2	Run29E1-S49_seq3513		Run19C4-S28_seq4102				Run29E1-S49_seq3513
WP_000595916	Run29E3-S51_seq244		Run19C4-S28_seq4101				Run29E3-S51_seq244
SL1344_2552A	Run29E3-S51_seq4347		Run19C4-S28_seq4100				Run29E3-S51_seq4347
EAM1087846	Run30G10-S82_seq1017		Run19C4-S28_seq4099				Run30G10-S82_seq1017
WP_001027752	Run34F7-S67_seq2209		Run19C4-S28_seq4098				Run34F7-S67_seq2209
VIBRIO_rmlC	Set13bG8-S32_seq1843		Run19C4-S28_seq4097				Set13bG8-S32_seq1843
WP_080183099	Set13bG8-S32_seq1844		Run19A4-S4_seq3911				Set13bG8-S32_seq1844
APX28199	Set13bG8-S32_seq1845		Run27D4-S40_seq1199				Set13bG8-S32_seq1845
SUF33038	Set13bG8-S32_seq1846		Run27D4-S40_seq3256				Set13bG8-S32_seq1846
SALTY_rfbN	Set13bG8-S32_seq1847		Run29E3-S51_seq244				Set13bG8-S32_seq1847
